# Supplementary material for: DMT1 Protects Macrophages from Salmonella Infection by Controlling Cellular Iron Turnover and Lipocalin 2 Expression
Source: Int J Mol Sci. 2022 Jun 17;23(12):6789. doi: 10.3390/ijms23126789 (PMC9223531; doi:10.3390/ijms23126789)
Supplement: Supplementary file 1 [file ijms-23-06789-s001.zip]

Archive with 1 entries (1 files):
- ijms-1733366-supplementary.pdf
